# Supplementary material for: Patterns of the within-host evolution of human norovirus in immunocompromised individuals and implications for treatment
Source: eBioMedicine. 2024 Oct 12;109:105391. doi: 10.1016/j.ebiom.2024.105391 (PMC11663770; doi:10.1016/j.ebiom.2024.105391)
Supplement: Supplementary Table S4 [file mmc1.xlsx]

## Sheet: Sheet1
nr	Patient	Sample code	Collection date	Days since first detection	Sample type	Library Capture method	Total reads (after quality filtering)	% mapped norovirus reads	minimum norovirus coverage	maximum norovirus coverage	average norovirus coverage	norovirus genome completeness 5X (%)	norovirus genome completeness 100X (%)	norovirus Sequence quality	Included for global SNV analysis	Included for SNV analysis of antiviral effects	Isolate name (Genbank)	Genbank acc. Nr	ENA_ID	Reference
1	P1	P1-d0	2009-01-07	0	feces	SureSelect for NoV	873346	93.3669	129	39942	24601	100	100	High	Yes	No	Norovirus/GII/Hu/NL/2009/GII.P4-GII.4/Rotterdam/E7800007_p1_d0	MF140633	ERS16391730	van Beek et al. 2017
2	P1	P1-d566	2010-07-27	566	feces	SureSelect for NoV	1459894	82.139	15	47866	31367.8	100	99.5623	High	Yes	No	Norovirus/GII/Hu/NL/2010/GII.P4-GII.4/Rotterdam/E1300272_p1_d566	MF140634	ERS16391731	van Beek et al. 2017
3	P1	P1-d716	2010-12-24	716	feces	SureSelect for NoV	1611232	99.6882	20	68746	42977	100	99.9602	High	Yes	No	Norovirus/GII/Hu/NL/2010/GII.P4-GII.4/Rotterdam/E7800016_p1_d716	MF140635	ERS16391732	van Beek et al. 2017
4	P2	P2-d0	2012-03-06	0	feces	SureSelect for NoV	698639	72.5951	49	22896	14719	100	99.7607	High	No	No	Norovirus/GII/Hu/NL/2012/GII.P4-GII.4/Rotterdam/E1300296_p2_d0	MF140669	ERS16391733	van Beek et al. 2017
5	P2	P2-d402	2013-04-12	402	feces	SureSelect for NoV	813090	88.0173	2	36713	20908.5	99.5613	99.0695	High	No	No	Norovirus/GII/Hu/NL/2013/GII.P4-GII.4/Rotterdam/E1300297_p2_d402	MF140670	ERS16391734	van Beek et al. 2017
6	P3	P3-d0	2013-04-29	0	feces	SureSelect for NoV	684330	88.5853	10	30314	17620	100	99.363	High	No	No	Norovirus/GII/Hu/NL/2013/GII.Pe-GII.4/Rotterdam/E1300301_p3_d0	MF140671	ERS16391735	van Beek et al. 2017
7	P3	P3-d72	2013-07-10	72	feces	SureSelect for NoV	873780	66.5158	4	32921	15848.7	99.363	99.3099	High	No	No	Norovirus/GII/Hu/NL/2013/GII.Pe-GII.4/Rotterdam/E1300302_p3_d72C	MF140672	ERS16391736	van Beek et al. 2017
8	P3	P3-d122	2013-08-29	122	feces	SureSelect for NoV	798408	76.3512	2	30244	16034	99.7213	99.3099	High	No	No	Norovirus/GII/Hu/NL/2013/GII.Pe-GII.4/Rotterdam/E1300303_p3_d122	MF140673	ERS16391737	van Beek et al. 2017
9	P4	P4-d0	2013-04-12	0	feces	SureSelect for NoV	795294	75.9322	207	27744	16034.8	100	100	High	No	No	Norovirus/GII/Hu/NL/2013/GII.Pe-GII.4/Rotterdam/E1300308_p4_d0	MF140674	ERS16391738	van Beek et al. 2017
10	P4	P4-d355	2014-04-02	355	feces	SureSelect for NoV	735666	38.624	163	15379	7820.9	100	100	High	No	No	Norovirus/GII/Hu/NL/2014/GII.Pe-GII.4/Rotterdam/E1300309_p4_d355	MF140675	ERS16391739	van Beek et al. 2017
11	P5	P5-d0	2013-05-22	0	feces	SureSelect for NoV	956178	79.8403	37	37649	21202.5	100	99.7592	High	Yes	No	Norovirus/GII/Hu/NL/2013/GII.P7-GII.6/Rotterdam/E1300311_p5_d0	MF140676	ERS16391740	van Beek et al. 2017
12	P5	P5-d204	2013-12-12	204	feces	SureSelect for NoV	1784566	83.7411	76	68824	40567.8	100	99.9331	High	Yes	No	Norovirus/GII/Hu/NL/2013/GII.P7-GII.6/Rotterdam/E1300312_p5_d204	MF140677	ERS16391741	van Beek et al. 2017
13	P5	P5-d308	2014-03-26	308	feces	SureSelect for NoV	1184084	88.4125	116	47690	29280	100	100	High	Yes	No	Norovirus/GII/Hu/NL/2014/GII.P4-GII.4/Rotterdam/E1300313_p5_d308	MF140678	ERS16391742	van Beek et al. 2017
14	P5	P5-d321	2014-04-08	321	feces	Gastrocap	1644762	93.1646	574	72688	43102.2	100	100	High	Yes	No	Hu/NL/2014/GII.6[P7]/Rotterdam/I89S3_P5-d321	OR536441	ERS16391743	this study
15	P5	P5-d328	2014-04-15	328	feces	SureSelect for NoV	1072860	79.187	28	43199	23920.8	100	99.6789	High	Yes	No	Norovirus/GII/Hu/NL/2014/GII.P7-GII.6/Rotterdam/E1300314_p5_d328	MF140679	ERS16391744	van Beek et al. 2017
16	P5	P5-d441	2014-08-06	441	feces	SureSelect for NoV	1942886	89.7127	97	83308	47402.5	100	99.9732	High	Yes	No	Norovirus/GII/Hu/NL/2014/GII.P7-GII.6/Rotterdam/E1300315_p5_d441	MF140680	ERS16391745	van Beek et al. 2017
17	P5	P5-d2008	2018-11-20	2008	feces	Gastrocap	2474804	96.829	5468	113355	67970.6	100	100	High	Yes	No	Hu/NL/2018/GII.6[P7]/Rotterdam/I89S11_P5-d2008	OR536442	ERS16391746	this study
18	P6	P6-d0	2011-11-21	0	feces	SureSelect for NoV	1081518	64.457	7	32073	20708	100	99.4299	High	Yes	No	Norovirus/GII/Hu/NL/2011/GII.P4-GII.4/Rotterdam/E1300319_p6_d0	MF140681	ERS16391747	van Beek et al. 2017
19	P6	P6-d18	2011-12-09	18	feces	SureSelect for NoV	865542	80.3351	23	36280	21252.8	100	99.6023	High	Yes	No	Norovirus/GII/Hu/NL/2011/GII.P4-GII.4/Rotterdam/E1300320_p6_d18	MF140682	ERS16391748	van Beek et al. 2017
20	P6	P6-d204	2012-06-12	204	feces	SureSelect for NoV	750442	96.4775	4	32898	20488	99.9735	99.5227	High	Yes	No	Norovirus/GII/Hu/NL/2012/GII.P4-GII.4/Rotterdam/E1300321_p6_d204	MF140683	ERS16391749	van Beek et al. 2017
21	P7	P7-d0	2011-02-22	0	feces	SureSelect for NoV	752134	85.0165	52	32362	18732.9	100	99.6929	High	Yes	No	Norovirus/GII/Hu/NL/2011/GII.P21-GII.3/Rotterdam/E1300322_p7_d0	MF140684	ERS16391750	van Beek et al. 2017
22	P7	P7-d287	2011-12-06	287	feces	SureSelect for NoV	784242	89.5999	35	33311	18951	100	99.6795	High	Yes	No	Norovirus/GII/Hu/NL/2011/GII.P21-GII.3/Rotterdam/E1300323_p7_d287C	MF140685	ERS16391751	van Beek et al. 2017
23	P7	P7-d365	2012-02-22	365	feces	SureSelect for NoV	826256	92.711	54	34694	20322.5	100	99.7196	High	Yes	No	Norovirus/GII/Hu/NL/2012/GII.P21-GII.3/Rotterdam/E1300324_p7_d365	MF140686	ERS16391752	van Beek et al. 2017
24	P7	P7-d434	2012-05-01	434	feces	SureSelect for NoV	633476	87.6112	20	24951	14330.6	100	99.6795	High	Yes	No	Norovirus/GII/Hu/NL/2012/GII.P21-GII.3/Rotterdam/E1300325_p7_d434C	MF140687	ERS16391753	van Beek et al. 2017
25	P7	P7-d553	2012-08-28	553	feces	SureSelect for NoV	819842	93.0028	28	33999	20063	100	99.6528	High	Yes	No	Norovirus/GII/Hu/NL/2012/GII.P21-GII.3/Rotterdam/E1300326_p7_d553	MF140688	ERS16391754	van Beek et al. 2017
26	P7	P7-d637	2012-11-20	637	feces	SureSelect for NoV	3870998	96.9947	164	149249	88472	100	100	High	Yes	No	Norovirus/GII/Hu/NL/2012/GII.P21-GII.3/Rotterdam/E1300327_p7_d637	MF140689	ERS16391755	van Beek et al. 2017
27	P8	P8-d0	2012-06-29	0	feces	SureSelect for NoV	766920	97.7706	29	36795	22867	100	99.96	High	Yes	No	Norovirus/GII/Hu/NL/2012/GII.P4-GII.4/Rotterdam/E7800011_p8_d0	MF140690	ERS16391756	van Beek et al. 2017
28	P8	P8-d173	2012-12-19	173	feces	SureSelect for NoV	720154	88.6266	80	36206	19058.8	100	99.9466	High	Yes	No	Norovirus/GII/Hu/NL/2012/GII.P4-GII.4/Rotterdam/E1300329_p8_d173	MF140691	ERS16391757	van Beek et al. 2017
29	P8	P8-d269	2013-03-25	269	feces	SureSelect for NoV	967984	98.8589	2	41386	24857.9	99.9867	99.8133	High	Yes	No	Norovirus/GII/Hu/NL/2013/GII.P4-GII.4/Rotterdam/E1300330_p8_d269	MF140692	ERS16391758	van Beek et al. 2017
30	P8	P8-d340	2013-06-04	340	feces	SureSelect for NoV	944990	99.1257	3	44778	27179.9	99.9867	99.92	High	Yes	No	Norovirus/GII/Hu/NL/2013/GII.P4-GII.4/Rotterdam/E7800020_p8_d340	MF140693	ERS16391759	van Beek et al. 2017
31	P9	P9-d0	2013-08-21	0	feces	SureSelect for NoV	745172	96.9312	17	35872	19802	100	99.4831	High	Yes	No	Norovirus/GII/Hu/NL/2013/GII.P4-GII.4/Rotterdam/E1300280_p9_d1738	MF140694	ERS16391760	van Beek et al. 2017
32	P9	P9-d58	2013-10-18	58	feces	SureSelect for NoV	2130264	84.2624	44	77291	46870.9	100	99.7217	High	Yes	No	Norovirus/GII/Hu/NL/2013/GII.P4-GII.4/Rotterdam/E1300281_p9_d1796	MF140695	ERS16391761	van Beek et al. 2017
33	P9	P9-d121	2013-12-20	121	feces	SureSelect for NoV	906372	61.1912	0	28584	15939.5	99.9867	99.2843	High	Yes	No	Norovirus/GII/Hu/NL/2013/GII.P4-GII.4/Rotterdam/E1300282_p9_d1859	MF140696	ERS16391762	van Beek et al. 2017
34	P9	P9-d176	2014-02-13	176	feces	SureSelect for NoV	859975	88.2875	43	36547	20763	100	99.841	High	Yes	No	Norovirus/GII/Hu/NL/2014/GII.P4-GII.4/Rotterdam/E1300283_p9_d1914	MF140697	ERS16391763	van Beek et al. 2017
35	P10	P10-d0	2013-01-24	0	feces	SureSelect for NoV	1808122	87.9328	295	72022	44139.9	100	100	High	No	No	Norovirus/GII/Hu/NL/2013/GII.Pe-GII.4/Rotterdam/E7800008_p10_d0	MF140636	ERS16391764	van Beek et al. 2017
36	P10	P10-d316	2013-12-06	316	feces	SureSelect for NoV	682256	74.7567	128	25963	14668.5	100	100	High	No	No	Norovirus/GII/Hu/NL/2013/GII.Pe-GII.4/Rotterdam/E1300285_p10_d316	MF140637	ERS16391765	van Beek et al. 2017
37	P10	P10-d362	2014-01-21	362	feces	SureSelect for NoV	894092	80.7024	66	38181	20285	100	99.9733	High	No	No	Norovirus/GII/Hu/NL/2014/GII.Pe-GII.4/Rotterdam/E1300286_p10_d362	MF140638	ERS16391766	van Beek et al. 2017
38	P10	P10-d462	2014-05-01	462	feces	SureSelect for NoV	923868	9.68667	0	4886	2615.9	99.9733	98.6376	High	No	No	Norovirus/GII/Hu/NL/2014/GII.Pe-GII.4/Rotterdam/E1300287_p10_d462	MF140639	ERS16391767	van Beek et al. 2017
39	P10	P10-d508	2014-06-16	508	feces	SureSelect for NoV	662766	4.84545	0	3023	937	99.9332	92.8009	Medium	No	No	Norovirus/GII/Hu/NL/2014/GII.Pe-GII.4/Rotterdam/E7800017_p10_d508	MF140640	ERS16391768	van Beek et al. 2017
40	P11	P11-d0	2013-01-21	0	feces	SureSelect for NoV	783384	66.5454	17	23801	15638.8	100	99.4952	High	Yes	No	Norovirus/GII/Hu/NL/2013/GII.P4-GII.4/Rotterdam/E7800009_p11_d0	MF140641	ERS16391769	van Beek et al. 2017
41	P11	P11-d83	2013-04-14	83	feces	SureSelect for NoV	555654	5.57541	0	1785	851.9	98.8973	95.4298	High	Yes	No	Norovirus/GII/Hu/NL/2013/GII.P4-GII.4/Rotterdam/E1300306_p11_d83	MF140642	ERS16391770	van Beek et al. 2017
42	P11	P11-d195	2013-08-04	195	feces	SureSelect for NoV	785442	69.9998	10	24674	15228	100	99.6413	High	Yes	No	Norovirus/GII/Hu/NL/2013/GII.P4-GII.4/Rotterdam/E1300307_p11_d195	MF140643	ERS16391771	van Beek et al. 2017
43	P11	P11-d413	2014-03-10	413	feces	SureSelect for NoV	738268	87.8995	12	28540	19043.7	100	99.6413	High	Yes	No	Norovirus/GII/Hu/NL/2014/GII.P4-GII.4/Rotterdam/E7800018_p11_d413	MF140644	ERS16391772	van Beek et al. 2017
44	P12	P12-d0	2013-07-25	0	feces	SureSelect for NoV	780312	96.2313	6	36184	20633	100	99.4419	High	Yes	No	Norovirus/GII/Hu/NL/2013/GII.P7-GII.7/Rotterdam/E1300273_p12_d0	MF140645	ERS16391773	van Beek et al. 2017
45	P12	P12-d26	2013-08-20	26	feces	SureSelect for NoV	706394	71.4092	3	30474	13664	99.8671	98.9767	High	Yes	No	Norovirus/GII/Hu/NL/2013/GII.P7-GII.7/Rotterdam/E1300274_p12_d26	MF140646	ERS16391774	van Beek et al. 2017
46	P12	P12-d54	2013-09-17	54	feces	SureSelect for NoV	581124	64.0263	0	19780	10451	99.9867	99.2159	High	Yes	No	Norovirus/GII/Hu/NL/2013/GII.P7-GII.7/Rotterdam/E1300275_p12_d54	MF140647	ERS16391775	van Beek et al. 2017
47	P12	P12-d76	2013-10-09	76	feces	SureSelect for NoV	841178	62.4386	9	33177	14986	100	99.0033	High	Yes	No	Norovirus/GII/Hu/NL/2013/GII.P7-GII.7/Rotterdam/E1300276_p12_d76	MF140648	ERS16391776	van Beek et al. 2017
48	P13	P13-d0	2010-12-22	0	feces	SureSelect for NoV	1259498	95.1073	93	50632	32388	100	99.9867	High	Yes	No	Norovirus/GII/Hu/NL/2010/GII.P4-GII.4/Rotterdam/E7800012_p13_d0	MF140649	ERS16391777	van Beek et al. 2017
49	P13	P13-d51	2011-02-11	51	feces	SureSelect for NoV	1957016	94.5599	80	69242	47748.9	100	99.9602	High	Yes	No	Norovirus/GII/Hu/NL/2011/GII.P4-GII.4/Rotterdam/E1300300_p13_d51	MF140650	ERS16391778	van Beek et al. 2017
50	P13	P13-d235	2011-08-14	235	feces	SureSelect for NoV	873818	93.9914	89	32204	23556	100	99.9735	High	Yes	No	Norovirus/GII/Hu/NL/2011/GII.P4-GII.4/Rotterdam/E7800019_p13_d235	MF140651	ERS16391779	van Beek et al. 2017
51	P14	P14-d0	2008-01-31	0	feces	SureSelect for NoV	894798	69.6709	40	25405	18317.7	100	99.9601	High	Yes	No	Norovirus/GII/Hu/NL/2008/GII.P4-GII.4/Rotterdam/E7800015_p14_d0	MF140652	ERS16391780	van Beek et al. 2017
52	P14	P14-d39	2008-03-10	39	feces	SureSelect for NoV	927824	91.5417	34	32518	23250.7	100	99.8138	High	Yes	No	Norovirus/GII/Hu/NL/2008/GII.P4-GII.4/Rotterdam/E1300305_p14_d39	MF140653	ERS16391781	van Beek et al. 2017
53	P14	P14-d109	2008-05-19	109	feces	SureSelect for NoV	1026024	87.3479	72	36425	24446.6	100	99.9734	High	Yes	No	Norovirus/GII/Hu/NL/2008/GII.P4-GII.4/Rotterdam/E7800023_p14_d109	MF140654	ERS16391782	van Beek et al. 2017
54	P15	P15-d0	2009-06-04	0	feces	SureSelect for NoV	783470	99.6301	69	43955	23794.7	100	99.9735	High	Yes	No	Norovirus/GII/Hu/NL/2009/GII.P4-GII.4/Rotterdam/E7800013_p15_d0	MF140655	ERS16391783	van Beek et al. 2017
55	P15	P15-d41	2009-07-15	41	feces	SureSelect for NoV	773512	92.5309	31	36256	20590	100	99.5758	High	Yes	No	Norovirus/GII/Hu/NL/2009/GII.P4-GII.4/Rotterdam/E1300263_p15_d41	MF140656	ERS16391784	van Beek et al. 2017
56	P15	P15-d81	2009-08-24	81	feces	SureSelect for NoV	763362	71.3785	34	25125	15485.9	100	99.9072	High	Yes	No	Norovirus/GII/Hu/NL/2009/GII.P4-GII.4/Rotterdam/E1300264_p15_d81	MF140657	ERS16391785	van Beek et al. 2017
57	P15	P15-d102	2009-09-14	102	feces	SureSelect for NoV	805120	82.3778	4	30150	17820	99.9735	99.4432	High	Yes	No	Norovirus/GII/Hu/NL/2009/GII.P4-GII.4/Rotterdam/E1300265_p15_d102	MF140658	ERS16391786	van Beek et al. 2017
58	P15	P15-d174	2009-11-25	174	feces	SureSelect for NoV	806714	71.1504	2	32158	15862.8	99.6421	99.2443	High	Yes	No	Norovirus/GII/Hu/NL/2009/GII.P4-GII.4/Rotterdam/E1300266_p15_d174	MF140659	ERS16391787	van Beek et al. 2017
59	P15	P15-d215	2010-01-05	215	feces	SureSelect for NoV	903028	72.7574	2	39173	18051.6	99.5758	99.178	High	Yes	No	Norovirus/GII/Hu/NL/2010/GII.P4-GII.4/Rotterdam/E1300267_p15_d215	MF140660	ERS16391788	van Beek et al. 2017
60	P15	P15-d419	2010-07-28	419	feces	SureSelect for NoV	746426	77.8837	2	28329	15877.7	99.5095	99.2576	High	Yes	No	Norovirus/GII/Hu/NL/2010/GII.P4-GII.4/Rotterdam/E1300268_p15_d419	MF140661	ERS16391789	van Beek et al. 2017
61	P15	P15-d476	2010-09-23	476	feces	SureSelect for NoV	882060	86.7807	19	28584	20581.9	100	99.7216	High	Yes	No	Norovirus/GII/Hu/NL/2010/GII.P4-GII.4/Rotterdam/E1300269_p15_d476	MF140662	ERS16391790	van Beek et al. 2017
62	P15	P15-d495	2010-10-12	495	feces	SureSelect for NoV	858156	99.6604	13	40464	24990	100	99.483	High	Yes	No	Norovirus/GII/Hu/NL/2010/GII.P4-GII.4/Rotterdam/E7800021_p15_d495	MF140663	ERS16391791	van Beek et al. 2017
63	P16	P16-d0	2010-06-18	0	feces	SureSelect for NoV	1289360	94.6598	252	54221	34536	100	100	High	Yes	No	Norovirus/GII/Hu/NL/2010/GII.P4-GII.4/Rotterdam/E7800014_p16_d0	MF140664	ERS16391792	van Beek et al. 2017
64	P16	P16-d101	2010-09-27	101	feces	SureSelect for NoV	821180	91.4406	115	38218	21537.8	100	100	High	Yes	No	Norovirus/GII/Hu/NL/2010/GII.P4-GII.4/Rotterdam/E1300288_p16_d101	MF140665	ERS16391793	van Beek et al. 2017
65	P16	P16-d202	2011-01-06	202	feces	SureSelect for NoV	825274	95.963	144	39963	22112.7	100	100	High	Yes	No	Norovirus/GII/Hu/NL/2011/GII.P4-GII.4/Rotterdam/E1300289_p16_d202	MF140666	ERS16391794	van Beek et al. 2017
66	P16	P16-d403	2011-07-26	403	feces	SureSelect for NoV	980356	58.4367	130	34993	16004	100	100	High	Yes	No	Norovirus/GII/Hu/NL/2011/GII.P4-GII.4/Rotterdam/E1300290_p16_d403	MF140667	ERS16391795	van Beek et al. 2017
67	P16	P16-d451	2011-09-12	451	feces	SureSelect for NoV	748694	46.4524	53	16986	10027	100	99.9734	High	Yes	No	Norovirus/GII/Hu/NL/2011/GII.P4-GII.4/Rotterdam/E7800022_p16_d451	MF140668	ERS16391796	van Beek et al. 2017
68	P17	P17-d0	2017-03-08	0	feces	VirCapSeq-VERT	4256166	94.2703	1394	246729	92025	100	100	High	Yes	Yes	Hu/NL/2017/GII.4[P4]/Rotterdam/17001	MW581004	ERS16391797	van Kampen et al. 2022
69	P17	P17-d168	2017-08-23	168	feces	VirCapSeq-VERT	4397712	94.6083	3063	261632	108050	100	100	High	Yes	Yes	Hu/NL/2017/GII.4[P4]/Rotterdam/17002	MW581005	ERS16391798	van Kampen et al. 2022
70	P17	P17-d182	2017-09-06	182	feces	VirCapSeq-VERT	1328840	93.6913	947	78345	29475	100	100	High	Yes	Yes	Hu/NL/2017/GII.4[P4]/Rotterdam/17004	MW581006	ERS16391799	van Kampen et al. 2022
71	P17	P17-d274	2017-12-07	274	feces	VirCapSeq-VERT	8762109	94.7832	4867	623834	225260	100	100	High	Yes	Yes	Hu/NL/2017/GII.4[P4]/Rotterdam/17007	MW581007	ERS16391800	van Kampen et al. 2022
72	P17	P17-d335	2018-02-06	335	feces	VirCapSeq-VERT	420130	89.0296	242	25216	6941	100	100	High	Yes	Yes	Hu/NL/2018/GII.4[P4]/Rotterdam/17008	MW581008	ERS16391801	van Kampen et al. 2022
73	P17	P17-d359	2018-03-02	359	feces	VirCapSeq-VERT	9171182	93.0574	5660	603026	207016	100	100	High	Yes	Yes	Hu/NL/2018/GII.4[P4]/Rotterdam/17010	MW581009	ERS16391802	van Kampen et al. 2022
74	P17	P17-d384	2018-03-27	384	feces	VirCapSeq-VERT	1232141	94.3018	535	85026	24315	100	100	High	Yes	Yes	Hu/NL/2018/GII.4[P4]/Rotterdam/17012	MW581010	ERS16391803	van Kampen et al. 2022
75	P17	P17-d421	2018-05-03	421	feces	VirCapSeq-VERT	767248	93.7724	166	39862	22901	100	100	High	Yes	Yes	Hu/NL/2018/GII.4[P4]/Rotterdam/17014	MW581011	ERS16391804	van Kampen et al. 2022
76	P17	P17-d447	2018-05-29	447	feces	VirCapSeq-VERT	4811386	93.5707	3976	312293	102348	100	100	High	Yes	Yes	Hu/NL/2018/GII.4[P4]/Rotterdam/17016	MW581012	ERS16391805	van Kampen et al. 2022
77	P17	P17-d470	2018-06-21	470	feces	VirCapSeq-VERT	846208	0.0245802	0	31	5.2	40.5145	0	Low	No	No			ERS16391806	van Kampen et al. 2022
78	P18	P18-d0	2016-12-07	0	feces	Gastrocap	1023720	83.9149	210	62128	23056.7	100	100	High	Yes	Yes	Hu/NL/2016/GII.14/Rotterdam/I89S18_P18-d0	OR536443	ERS16391807	this study
79	P18	P18-d83	2017-02-28	83	feces	Gastrocap	717800	85.0819	1	47745	18277.6	99.2282	99.2282	High	Yes	Yes	Hu/NL/2017/GII.14/Rotterdam/I89S17_P18-d83	OR536444	ERS16391808	this study
80	P18	P18-d167	2017-05-23	167	feces	Gastrocap	4768770	97.0549	3	224776	121711	99.8004	99.8004	High	Yes	Yes	Hu/NL/2017/GII.14/Rotterdam/I89S16_P18-d167	OR536445	ERS16391809	this study
81	P18	P18-d251	2017-08-15	251	feces	Gastrocap	3675418	90.3496	26	176215	94193.5	100	99.9734	High	Yes	Yes	Hu/NL/2017/GII.14/Rotterdam/I89S13_P18-d251	OR536446	ERS16391810	this study
82	P18	P18-d307	2017-10-10	307	feces	Gastrocap	203452	40.5757	0	4670	2118.49	98.5895	98.5895	High	Yes	Yes	Hu/NL/2017/GII.14/Rotterdam/I89S14_P18-d307	OR536447	ERS16391811	this study
83	P18	P18-d426	2018-02-06	426	feces	Gastrocap	230058	31.0565	0	11108	2153.42	72.1091	72.0825	Low	No	No			ERS16391812	this study
84	P18	P18-d671	2018-10-09	671	feces	Gastrocap	149230	75.8681	0	13686	3442.52	81.7831	81.7299	Low	No	No			ERS16391813	this study
85	P18	P18-d757	2019-01-03	757	feces	Gastrocap	2635534	97.4127	382	137835	61884.8	100	100	High	Yes	Yes	Hu/NL/2019/GII.14/Rotterdam/I89S10_P18-d757	OR536448	ERS16391814	this study
86	P18	P18-d975	2019-08-09	975	feces	Gastrocap	1410938	25.1246	107	55674	12237.7	100	100	High	Yes	Yes	Hu/NL/2019/GII.14/Rotterdam/I78S27_P18-d975	OR536449	ERS16391815	this study
87	P18	P18-d1007	2019-09-10	1007	feces	Gastrocap	136890	11.5377	0	878	341.573	96.1411	91.9494	Medium	No	No			ERS16391816	this study
88	P18	P18-d1028	2019-10-01	1028	feces	Gastrocap	1048884	64.7421	0	37975	17936.5	99.5077	99.5077	High	Yes	Yes	Hu/NL/2019/GII.14/Rotterdam/I78S25_P18-d1028	OR536450	ERS16391817	this study
89	P18	P18-d1044	2019-10-17	1044	feces	Gastrocap	345908	58.3777	48	10726	5310.27	100	99.9867	High	Yes	Yes	Hu/NL/2019/GII.14/Rotterdam/I89S24_P18-d1044	OR536451	ERS16391818	this study
90	P18	P18-d1064	2019-11-06	1064	feces	Gastrocap	812166	32.6064	154	24011	7468.63	100	100	High	Yes	Yes	Hu/NL/2019/GII.14/Rotterdam/I89S23_P18-d1064	OR536452	ERS16391819	this study
91	P18	P18-d1138	2020-01-19	1138	feces	no capture	2788004	3.8685	23	8594	2906.5	100	99.6806	High	No	Yes	Hu/NL/2020/GII.14/Rotterdam/I121S10_P18-d1138	OR536453	ERS16391820	this study
92	P18	P18-d1144	2020-01-25	1144	feces	Gastrocap	785994	1.08143	6	1464	240.28	100	65.7485	Medium	No	No	Hu/NL/2020/GII.14/Rotterdam/I89S21_P18-d1144	OR536454	ERS16391821	this study
93	P18	P18-d1156	2020-02-06	1156	feces	Gastrocap	721524	82.897	95	32352	15830.3	100	99.9867	High	No	Yes	Hu/NL/2020/GII.14/Rotterdam/I89S20_P18-d1156	OR536455	ERS16391822	this study
94	P18	P18-d1170	2020-02-20	1170	feces	Gastrocap	571656	63.5837	0	20262	9485.36	99.8137	99.8137	High	No	Yes	Hu/NL/2020/GII.14/Rotterdam/I89S19_P18-d1170	OR536456	ERS16391823	this study
95	P18	P18-d1184	2020-03-05	1184	feces	Gastrocap	3533306	91.756	1	317925	104123	98.8556	98.8556	High	No	Yes	Hu/NL/2020/GII.14/Rotterdam/I78S30_P18-d1184	OR536457	ERS16391824	this study
96	P18	P18-d1273	2020-06-02	1273	feces	Gastrocap	2975492	55.9284	1	141178	57004.9	99.6673	99.654	High	No	Yes	Hu/NL/2020/GII.14/Rotterdam/I78S28_P18-d1273	OR536458	ERS16391825	this study
97	P18	P18-d1462	2020-12-08	1462	feces	Gastrocap	28292	78.8279	291	78638	704.857	99.9867	99.9867	High	No	Yes	Hu/NL/2020/GII.14/Rotterdam/I78S23_P18-d1462	OR536459	ERS16391826	this study
98	P18	P18-d1611	2021-05-06	1611	feces	Gastrocap	1233180	89.7986	1	76477	36849	99.8935	99.8935	High	No	Yes	Hu/NL/2021/GII.14/Rotterdam/I129S26_P18-d1611	OR536460	ERS16391827	this study
99	P18	P18-d1693	2021-07-27	1693	feces	Gastrocap	924238	91.3596	137	55073	26639.9	100	100	High	No	Yes	Hu/NL/2021/GII.14/Rotterdam/I129S29_P18-d1693	OR536461	ERS16391828	this study
100	P18	P18-d1744	2021-09-16	1744	feces	Gastrocap	65826	20.223	0	1384	426	98.8157	92.9874	Medium	No	Yes	Hu/NL/2021/GII.14/Rotterdam/I129S32_P18-d1744	OR536462	ERS16391829	this study
101	P18	P18-d1765	2021-10-07	1765	feces	Gastrocap	345250	24.0365	10	6807	2688.93	100	99.2947	High	No	Yes	Hu/NL/2021/GII.14/Rotterdam/I129S33_P18-d1765	OR536463	ERS16391830	this study
102	P18	P18-d1815	2021-11-26	1815	feces	Gastrocap	619022	5.18689	34	3563	1053.18	98.8822	97.9375	High	No	Yes	Hu/NL/2021/GII.14/Rotterdam/I129S34_P18-d1815	OR536464	ERS16391831	this study
103	P18	P18-d1842	2021-12-23	1842	feces	Gastrocap	90948	6.91164	0	3074	215.584	20.5323	20.5057	Low	No	No			ERS16391832	this study
104	P18	P18-d1868	2022-01-18	1868	feces	Gastrocap	200170	13.8302	24	2953	969.3	99.2016	97.2721	High	No	Yes	Hu/NL/2022/GII.14/Rotterdam/I129S36_P18-d1868	OR536465	ERS16391833	this study
105	P18	P18-d1891	2022-02-10	1891	feces	Gastrocap	178460	33.5896	0	8370	1961.01	83.0872	82.3154	Low	No	No			ERS16391834	this study
106	P19	P19-d0	2015-11-19	0	feces	Gastrocap	9773004	46.7585	37	371528	142581	100	99.9338	High	Yes	Yes	Hu/NL/2015/GII.3[P21]/Rotterdam/I78S31_P19-d0	OR536466	ERS16391835	this study
107	P19	P19-d69	2016-01-27	69	feces	Gastrocap	2541390	92.9626	3	219874	74551.1	99.9338	99.9338	High	Yes	Yes	Hu/NL/2016/GII.3[P21]/Rotterdam/I78S32_P19-d69	OR536467	ERS16391836	this study
108	P19	P19-d131	2016-03-29	131	feces	Gastrocap	1760638	44.5101	0	67840	23385.7	99.8675	99.7615	High	Yes	Yes	Hu/NL/2016/GII.3[P21]/Rotterdam/I78S33_P19-d131	OR536468	ERS16391837	this study
109	P19	P19-d874	2018-04-11	874	feces	Gastrocap	5301734	74.9961	46	400937	117613	100	99.7483	High	Yes	Yes	Hu/NL/2018/GII.3[P21]/Rotterdam/I78S34_P19-d874	OR536469	ERS16391838	this study
110	P19	P19-d1072	2018-10-26	1072	feces	no capture	4301832	1.28573	2	4019	1392.94	99.7483	98.8871	High	Yes	Yes	Hu/NL/2018/GII.3[P21]/Rotterdam/I121S7_P19-d1072	OR536470	ERS16391839	this study
111	P19	P19-d1075	2018-10-29	1075	feces	no capture	5704494	3.5567	13	14316	5163.55	100	99.5628	High	No	Yes	Hu/NL/2018/GII.3[P21]/Rotterdam/I121S6_P19-d1075	OR536471	ERS16391840	this study
112	P19	P19-d1076	2018-10-30	1076	feces	no capture	7763806	4.59149	11	23969	8144.38	100	99.7483	High	No	Yes	Hu/NL/2018/GII.3[P21]/Rotterdam/I121S8_P19-d1076	OR536472	ERS16391841	this study
113	P19	P19-d1077	2018-10-31	1077	feces	Gastrocap	3049174	80.1365	65	181420	71826	100	99.9338	High	No	Yes	Hu/NL/2018/GII.3[P21]/Rotterdam/I129S1_P19-d1077	OR536473	ERS16391842	this study
114	P19	P19-d1090	2018-11-13	1090	feces	Gastrocap	474154	57.6146	0	19042	8724	99.4303	99.3376	High	No	Yes	Hu/NL/2018/GII.3[P21]/Rotterdam/I129S2_P19-d1090	OR536474	ERS16391843	this study
115	P19	P19-d1099	2018-11-22	1099	feces	Gastrocap	1250754	81.2216	0	81542	33815.9	99.9603	99.947	High	No	Yes	Hu/NL/2018/GII.3[P21]/Rotterdam/I129S4_P19-d1099	OR536475	ERS16391844	this study
116	P19	P19-d1162	2019-01-24	1162	feces	Gastrocap	826130	41.4918	26	21900	10739	100	99.9338	High	No	Yes	Hu/NL/2019/GII.3[P21]/Rotterdam/I129S5_P19-d1162	OR536476	ERS16391845	this study
117	P19	P19-d1260	2019-05-02	1260	feces	Gastrocap	1173956	82.5409	28	69852	31747	100	99.947	High	No	Yes	Hu/NL/2019/GII.3[P21]/Rotterdam/I129S6_P19-d1260	OR536477	ERS16391846	this study
118	P19	P19-d1278	2019-05-20	1278	feces	Gastrocap	732982	11.3782	8	8770	2662	100	98.8739	High	No	Yes	Hu/NL/2019/GII.3[P21]/Rotterdam/I129S7_P19-d1278	OR536478	ERS16391847	this study
119	P19	P19-d1280	2019-05-22	1280	feces	Gastrocap	1263938	16.6782	14	19865	5786	100	99.3508	High	No	Yes	Hu/NL/2019/GII.3[P21]/Rotterdam/I129S9_P19-d1280	OR536479	ERS16391848	this study
120	P19	P19-d1281	2019-05-23	1281	feces	Gastrocap	689026	31.1611	22	15077	6395.97	100	99.9073	High	No	Yes	Hu/NL/2019/GII.3[P21]/Rotterdam/I129S10_P19-d1281	OR536480	ERS16391849	this study
121	P19	P19-d1282	2019-05-24	1282	feces	Gastrocap	588054	22.0735	9	9862	4439	100	99.2448	High	No	Yes	Hu/NL/2019/GII.3[P21]/Rotterdam/I129S12_P19-d1282	OR536481	ERS16391850	this study
122	P19	P19-d1283	2019-05-25	1283	feces	Gastrocap	831752	16.4465	2	10460	4286.87	99.947	99.0991	High	No	Yes	Hu/NL/2019/GII.3[P21]/Rotterdam/I129S13_P19-d1283	OR536482	ERS16391851	this study
123	P19	P19-d1302	2019-06-13	1302	feces	Gastrocap	1742038	86.2711	152	125164	45073.8	100	100	High	No	Yes	Hu/NL/2019/GII.3[P21]/Rotterdam/I129S14_P19-d1302	OR536483	ERS16391852	this study
124	P19	P19-d1351	2019-08-01	1351	feces	Gastrocap	605940	83.3033	31	41821	16264.5	100	99.8543	High	No	Yes	Hu/NL/2019/GII.3[P21]/Rotterdam/I129S15_P19-d1351	OR536484	ERS16391853	this study
125	P19	P19-d1407	2019-09-26	1407	feces	Gastrocap	1331916	64.4328	27	59785	27022.8	100	99.9338	High	No	Yes	Hu/NL/2019/GII.3[P21]/Rotterdam/I129S16_P19-d1407	OR536485	ERS16391854	this study
126	P19	P19-d1424	2019-10-13	1424	feces	Gastrocap	1682736	51.5802	20	63001	25667	100	99.9338	High	No	Yes	Hu/NL/2019/GII.3[P21]/Rotterdam/I129S17_P19-d1424	OR536486	ERS16391855	this study
127	P19	P19-d1533	2020-01-30	1533	feces	Gastrocap	1616444	91.5258	17	119947	45903.7	100	99.9205	High	No	Yes	Hu/NL/2020/GII.3[P21]/Rotterdam/I129S18_P19-d1533	OR536487	ERS16391856	this study
128	P19	P19-d1617	2020-04-23	1617	feces	Gastrocap	784214	92.0426	46	48910	23544	100	99.947	High	No	Yes	Hu/NL/2020/GII.3[P21]/Rotterdam/I129S20_P19-d1617	OR536488	ERS16391857	this study
129	P19	P19-d1638	2020-05-14	1638	feces	Gastrocap	1331916	64.4328	27	59785	27022.8	100	99.9338	High	No	Yes	Hu/NL/2020/GII.3[P21]/Rotterdam/I129S21_P19-d1638	OR536489	ERS16391858	this study
130	P19	P19-d1987	2021-04-28	1987	feces	Gastrocap	282022	9.92901	2	1937	920.9	99.9205	98.5294	High	No	Yes	Hu/NL/2021/GII.3[P21]/Rotterdam/I129S28_P19-d1987	OR536490	ERS16391859	this study
131	P19	P19-d1988	2021-04-29	1988	feces	Gastrocap	1132802	88.0652	24	72703	32675.9	100	99.9338	High	No	Yes	Hu/NL/2021/GII.3[P21]/Rotterdam/I129S25_P19-d1988	OR536491	ERS16391860	this study
132	P19	P19-d2086	2021-08-05	2086	Feces swap	Gastrocap	497820	41.2406	0	15168	6596	99.9205	99.8278	High	No	Yes	Hu/NL/2021/GII.3[P21]/Rotterdam/I129S30_P19-d2086	OR536492	ERS16391861	this study
133	P19	P19-d2288	2022-02-23	2288	feces	Gastrocap	705842	15.7642	0	9852	3694.56	99.1786	99.1786	High	No	Yes	Hu/NL/2022/GII.3[P21]/Rotterdam/I129S38_P19-d2288	OR536493	ERS16391862	this study
134	P20	P20-d0	2018-11-22	0	feces	Gastrocap	5253364	0.0400886	4	166	63.0202	99.7052	3.53745	Medium	No	No	Hu/NL/2018/GII.3[P21]/Rotterdam/I129S3_P20-d0	OR536494	ERS16391863	this study
135	P20	P20-d181	2019-05-22	181	feces	Gastrocap	1516750	44.9412	1661	55750	21091	100	100	High	No	No	Hu/NL/2019/GII.3[P21]/Rotterdam/I129S11_P20-d181	OR536495	ERS16391864	this study
136	P20	P20-d434	2020-01-30	434	feces	Gastrocap	1040454	54.5271	898	44869	17122	100	100	High	No	No	Hu/NL/2020/GII.3[P21]/Rotterdam/I129S19_P20-d434	OR536496	ERS16391865	this study
137	P20	P20-d888	2021-04-28	888	feces	Gastrocap	748914	71.8336	966	40097	17440	100	100	High	No	No	Hu/NL/2021/GII.3[P21]/Rotterdam/I129S27_P20-d888	OR536497	ERS16391866	this study
138	P20	P20-d889	2021-04-29	889	feces	Gastrocap	831734	50.0564	333	31814	13579.7	100	100	High	No	No	Hu/NL/2021/GII.3[P21]/Rotterdam/I129S24_P20-d889	OR536498	ERS16391867	this study
139	P20	P20-d987	2021-08-05	987	Feces swap	Gastrocap	2499546	89.6312	1626	189586	72942	100	100	High	No	No	Hu/NL/2021/GII.3[P21]/Rotterdam/I129S31_P20-d987	OR536499	ERS16391868	this study
140	P20	P20-d1189	2022-02-23	1189	Feces swap	Gastrocap	89668	65.7291	0	12753	1472.95	49.6985	48.8811	Low	No	No			ERS16391869	this study
